# Supplementary material for: Global integrated drought monitoring and prediction system
Source: Sci Data. 2014 Mar 11;1:140001. doi: 10.1038/sdata.2014.1 (PMC4322588; doi:10.1038/sdata.2014.1)
Supplement: Supplementary file 1 [file sdata20141-isa1.zip]

Archive with 5 entries (5 files):
- i_Investigation.txt
- s_study.txt
- a_assay1.txt
- a_assay2.txt
- a_assay3.txt
