# Supplementary material for: Global integrated drought monitoring and prediction system
Source: Sci Data. 2014 Mar 11;1:140001. doi: 10.1038/sdata.2014.1 (PMC4322588; doi:10.1038/sdata.2014.1)
Supplement: Supplementary file 1 [file sdata20141-isa1.zip › i_Investigation.txt]

# Investigation File generated for Scientific Data with Investigation File Authoring Tool version 0.1.0 on 22/08/2014 - This metadata file is CC0
ONTOLOGY SOURCE REFERENCE
Term Source Name	ENVO	OBI	ERO
Term Source File	http://data.bioontology.org/ontologies/ENVO	http://data.bioontology.org/ontologies/OBI	http://data.bioontology.org/ontologies/ERO
Term Source Version	releases/2013-12-21	2014-03-29	2013-08-02
Term Source Description	Environment Ontology	Ontology for Biomedical Investigations	Eagle-I Research Resource Ontology
INVESTIGATION
Investigation Identifier
Investigation Title
Investigation Description
Investigation Submission Date
Investigation Public Release Date
INVESTIGATION PUBLICATIONS
Investigation PubMed ID
Investigation Publication DOI
Investigation Publication Author List
Investigation Publication Title
Investigation Publication Status
Investigation Publication Status Term Accession Number
Investigation Publication Status Term Source REF
INVESTIGATION CONTACTS
Investigation Person Last Name
Investigation Person Mid Initials
Investigation Person First Name
Investigation Person Address
Investigation Person Phone
Investigation Person Fax
Investigation Person Email
Investigation Person Affiliation
Investigation Person Roles
Investigation Person Roles Term Accession Number
Investigation Person Roles Term Source REF
STUDY
Study Identifier	10.1038/sdata.2014.1
Study Title	Global integrated drought monitoring and prediction system
Study Submission Date	12/11/2013
Study Public Release Date	11/03/2014
Study Description	http://www.nature.com/articles/sdata20141#abstract
Study File Name	s_study.txt
Comment[Subject Keywords]	Scientific community and society/Water resources;Earth and environmental sciences/Climate sciences/Hydrology
Comment[Manuscript Licence]	CC BY 3.0
Comment[Experimental Metadata Licence]	CC0
Comment[Supplementary Information File Name]	
Comment[Supplementary Information File Type]	x-zip-compressed
Comment[Supplementary Information File URL]	http://www.nature.com/articles/sdata20141#supplementary-information
Comment[Data Repository]	figshare
Comment[Data Record Accession]	doi:10.6084/m9.figshare.853801
Comment[Data Record URI]	http://figshare.com/articles/GIDMaPS_Data/853801
STUDY DESIGN DESCRIPTORS
Study Design Type	observation design	data integration
Study Design Type Term Accession Number	OBI:0300311	
Study Design Type Term Source REF	OBI	
STUDY PUBLICATIONS
Study PubMed ID			
Study Publication DOI	doi:10.1175/JHM-D-12-0160.1	 doi:10.1016/j.advwatres.2013.03.009	doi:10.1007/s00704-013-1019-5
Study Publication Author List	Hao Z, AghaKouchak A	Hao Z, AghaKouchak A	Damberg L, AghaKouchak A
Study Publication Title	A Nonparametric Multivariate Multi-Index Drought Monitoring Framework	Multivariate Standardized Drought Index: A Parametric Multi-Index Model	Global Trends and Patterns of Droughts from Space
Study Publication Status	published	published	published
Study Publication Status Term Accession Number			
Study Publication Status Term Source REF			
STUDY FACTORS
Study Factor Name	observation period	temporal resolution	spatial resolution
Study Factor Type	observation period	temporal resolution	spatial resolution
Study Factor Type Term Accession Number			
Study Factor Type Term Source REF			
STUDY ASSAYS
Study Assay Measurement Type	meteorological drought index	agricultural drought index	integrated meteorological and agricultural drought index
Study Assay Measurement Type Term Accession Number	""	""	""
Study Assay Measurement Type Term Source REF	""	""	""
Study Assay Technology Type	data transformation	data transformation	data transformation
Study Assay Technology Type Term Accession Number	OBI:0200000	OBI:0200000	OBI:0200000
Study Assay Technology Type Term Source REF	ERO	ERO	ERO
Study Assay Technology Platform	SPI	SSI	MSDI/ SPI
Study Assay File Name	a_assay1.txt	a_assay2.txt	a_assay3.txt
STUDY PROTOCOLS
Study Protocol Name	Data collection	GIDMaPS drought monitoring and prediction
Study Protocol Type	Sample collection	data transformation
Study Protocol Type Term Accession Number	""	OBI:0200000
Study Protocol Type Term Source REF	""	ERO
Study Protocol Description		
Study Protocol URI	""	""
Study Protocol Version		
Study Protocol Parameters Name	""	index
Study Protocol Parameters Name Term Accession Number	""	""
Study Protocol Parameters Name Term Source REF	""	""
Study Protocol Components Name	""	""
Study Protocol Components Type	""	""
Study Protocol Components Type Term Accession Number	""	""
Study Protocol Components Type Term Source REF	""	""
STUDY CONTACTS
Study Person Last Name	Hao	AghaKouchak	Nakhjiri	Farahmand
Study Person First Name	Zengchao	Amir	Navid	Alireza
Study Person Mid Initials				
Study Person Email	""	amir.a@uci.edu	""	""
Study Person Phone				
Study Person Fax				
Study Person Address				
Study Person Affiliation	University of California, Irvine, E4130 Engineering Gateway Irvine, Irvine, CA 92697-2175, USA	University of California, Irvine, E4130 Engineering Gateway Irvine, Irvine, CA 92697-2175, USA	University of California, Irvine, E4130 Engineering Gateway Irvine, Irvine, CA 92697-2175, USA	University of California, Irvine, E4130 Engineering Gateway Irvine, Irvine, CA 92697-2175, USA
Study Person Roles				
Study Person Roles Term Accession Number				
Study Person Roles Term Source REF				
Comment[Study Person ORCID]				
Comment[Funder]				
Comment[FundRef ID]				
Comment[Funder Term Source REF]				
Comment[Grant Identifier]				
